# Supplementary material for: Silver Diamine Fluoride (SDF) Efficacy in Arresting Cavitated Caries Lesions in Primary Molars: A Systematic Review and Metanalysis
Source: Int J Environ Res Public Health. 2022 Oct 9;19(19):12917. doi: 10.3390/ijerph191912917 (PMC9566773; doi:10.3390/ijerph191912917)
Supplement: Supplementary file 1 [file ijerph-19-12917-s001.zip]

Archive with 1 entries (1 files):
- ijerph-1916560-supplementary.pdf
